# Supplementary material for: Preparation and Properties of Cyano-Functionalized Graphitic Nanoplatelets for High-Performance Acrylonitrile Butadiene Styrene Resin
Source: Polymers (Basel). 2024 Oct 10;16(20):2859. doi: 10.3390/polym16202859 (PMC11511425; doi:10.3390/polym16202859)
Supplement: Supplementary file 1 [file polymers-16-02859-s001.zip]

Archive with 1 entries (1 files):
- polymers-3232146-supplementary.pdf
